# Supplementary material for: A Comprehensive Review about the Molecular Structure of Severe Acute Respiratory Syndrome Coronavirus 2 (SARS-CoV-2): Insights into Natural Products against COVID-19
Source: Pharmaceutics. 2021 Oct 21;13(11):1759. doi: 10.3390/pharmaceutics13111759 (PMC8624722; doi:10.3390/pharmaceutics13111759)
Supplement: Supplementary file 1 [file pharmaceutics-13-01759-s001.zip]

Archive with 1 entries (1 files):
- pharmaceutics-1391319 - supple.pdf
